# Supplementary material for: Src Family Kinases Facilitate the Crosstalk between CGRP and Cytokines in Sensitizing Trigeminal Ganglion via Transmitting CGRP Receptor/PKA Pathway
Source: Cells. 2022 Nov 4;11(21):3498. doi: 10.3390/cells11213498 (PMC9655983; doi:10.3390/cells11213498)
Supplement: Supplementary file 1 [file cells-11-03498-s001.zip]

Archive with 4 entries (4 files):
- Supple Figure S1 - the rest 9 cytokines unaffected by GGRP-SFK.pptx
- Supple Figure S2  - original western blots of H2O2-pSFK.pptx
- Supple Figure S3 - original western blots of CGRP-PKA-pSFK.pptx
- Supple Figure S4 - original western blots of CGRPR-pSFK.pptx
